# Supplementary material for: Enhanced surface colonisation and competition during bacterial adaptation to a fungus
Source: Nat Commun. 2024 May 27;15:4486. doi: 10.1038/s41467-024-48812-1 (PMC11130161; doi:10.1038/s41467-024-48812-1)
Supplement: Supplementary file 6 — Supplementary Dataset 3 [file 41467_2024_48812_MOESM6_ESM.txt]

>Sequencing_of_CaM_region_of_Aspergillus_awamori_FSU11418
GGCATGACGTGGCGCAGCTCCGCGGCGGAGATAAAACCATTGTTGTCGCGGTCAAAGACCTTGAAAGCCTCGCGGATTTCCTCCTCGGAGTCGGTGTCCTTCATCTTACGAGCCATCATGGTAAGGAATTCTGGCGGCAAAAGTCAATCACAATCCAGCCCGCATTTCCGCCTTACAGGCGTAAATCTAACACATACCGGGGAAGTCGATCGTTCCGTTGTTGTCAGCGTCAACCTCGTTGATCATGTCCTGAAGCTCAGACTCGGAGGGGTTCTGGCCAAGGGAGCGCATCACAGTGCCGAGCTCCTTGGTGGTGATCTGGCCTGATTCACCGATTAAATTAGTATTATGATCCAAATAATTCTGAGAAATGCTGTCGAAATCCCGCGGTCGGATCGAGCGCTACAGGTAAAATGTGAAGGGGATAGGATTCCACCCACCATCGCCATCCTTGTCCTATTAAGTCCGAAAACACATTAGCATTATGCTCCGGTAAAGATAGCTCATCGATCAGGATGATCGGAGGGTCATTCAGGGAGCACTCACAAAGAGGGAGAAGGCCTCTTGGTACTCGGCCACGTCATGACCTCCATCGGGTTT

>Sequencing_of_CaM_region_of_Aspergillus_brasiliensis_FSU35902
TTGTCCGATGGAAGGGCATGACGTGGCGCAGCTCCGCGGCGGAGATGAAACCATTGTTGTCGCGGTCGAAGACCTTGAAAGCCTCACGGATTTCCTCCTCGGAGTCGGTGTCCTTCATCTTACGAGCCATCATGGTAAGGAATTCTGGCGGCAAAAGTCAATCACAACCCAGCCCGCGTTCCGCCTTCAAGGTGTAGATCTATCACATACCGGGGAAGTCGATCGTTCCGTTGTTGTCAGCGTCAACCTCGTTGATCATGTCCTGAAGCTCAGACTCGGAAGGGTTCTGGCCGAGGGAGCGCATGACGGTGCCGAGCTCCTTGGTGGTGATCTGGCCTATTTCCCGCATTATATCAGTATCATGATTCAGATCGCTTGGAGAATGGCTGTCGAGATCCTGCGGTCGGTCCGGGCGCTACAGGTAAAACGTTAAGGGGACAGAATTCCACCCACCATCGCCATCCTTGTCCTATTGAGTCCCAAGGTACATCAGTATTATGATCCAGTGGAGATAGGCTATCGTTCTGGACGATCGGGATCATTCAGGGAGCACTCACAAAGAGGGAGAAGGCCTCCTTG

>Sequencing_of_CaM_region_of_Aspergillus_tubingensis_FSU11408
AAAGGAGGCCTTCTCCCTCTTTGTGAGTGCTCCCTGAATGAACCCCCGATCACTCAAATTGATGTCCTATCTTAACCGGCTCATAATGCTAATGTATTTTCAAACTCAATAGGACAAGGATGGCGATGGTGGGTGGAATTCTGTCCCCTTCACGTTTTACCTGTAGCGCCCGATCCGACCGCGGGATTTCGACAGCTATTTCCCCCTTCGATCTGAATCATAATACTGATGTAATCTGGAAATAGGCCAGATCACCACCAAGGAGCTCGGCACTGTGATGCGCTCCCTCGGCCAGAACCCCTCCGAGTCTGAGCTTCAGGACATGATCAACGAGGTTGACGCTGACAACAACGGAACGATCGACTTCCCCGGTATGTGATAGATCTACGCCTGTAAGGCGGGAATGCCGTATGGATTGTGATTGACTTTTGCCGCCAGAATTCCTTACCATGATGGCTCGTAAGATGAAGGACACCGACTCCGAAGAGGAAATCCGCGAGGCTTTCAAGGTCTTCGACCGCGACAACAATGGTTTCATCTCCGCCGCGGAGTTGCGCCACGTCATGCCCTTCCATCGGAGAC
